# Supplementary material for: Evaluation of color changes during stability studies using spectrophotometric chromaticity measurements versus visual examination
Source: Sci Rep. 2022 May 27;12:8959. doi: 10.1038/s41598-022-13025-3 (PMC9142492; doi:10.1038/s41598-022-13025-3)
Supplement: Supplementary file 1 — Supplementary Information. [file 41598_2022_13025_MOESM1_ESM.zip]

Archive with 3 entries (3 files):
- Supplementary materialsR1b/Raw_data.xlsx
- Supplementary materialsR1b/~$Raw_data.xlsx
- Supplementary materialsR1b/File S1.docx
