# Supplementary material for: Evaluation of color changes during stability studies using spectrophotometric chromaticity measurements versus visual examination
Source: Sci Rep. 2022 May 27;12:8959. doi: 10.1038/s41598-022-13025-3 (PMC9142492; doi:10.1038/s41598-022-13025-3)
Supplement: Supplementary file 1 — Supplementary Information. [file 41598_2022_13025_MOESM1_ESM.zip › Supplementary materialsR1b/Raw_data.xlsx]

## Sheet: Paracetamol_PN
Product	Condition_1	Condition_2	Observer	Time_(days)	N_manipulation	ID_manipulation	*a	*b	*L
Paracetamol_ampoule	Light	Spectrophotometer	0	0	1	PAL_Spectrophotometer_0_1	0.16	0.26	99.77
Paracetamol_ampoule	Light	Spectrophotometer	0	0	2	PAL_Spectrophotometer_0_2	0.16	0.26	99.8
Paracetamol_ampoule	Light	Spectrophotometer	0	0	3	PAL_Spectrophotometer_0_3	0.16	0.25	99.78
Paracetamol_ampoule	Dark	Spectrophotometer	0	0	1	PAD_Spectrophotometer_0_1	0.16	0.3	99.7
Paracetamol_ampoule	Dark	Spectrophotometer	0	0	2	PAD_Spectrophotometer_0_2	0.16	0.27	99.78
Paracetamol_ampoule	Dark	Spectrophotometer	0	0	3	PAD_Spectrophotometer_0_3	0.15	0.27	99.72
Paracetamol_ampoule	Light	Human	1	0	1	PAL_Human_1_0_1	-0.05	0.83	99.63
Paracetamol_ampoule	Light	Human	1	0	2	PAL_Human_1_0_2	-0.14	1.26	99.51
Paracetamol_ampoule	Light	Human	1	0	3	PAL_Human_1_0_3	-0.06	0.43	99.7
Paracetamol_ampoule	Light	Human	2	0	1	PAL_Human_2_0_1	-0.28	2.76	98.54
Paracetamol_ampoule	Light	Human	2	0	2	PAL_Human_2_0_2	-0.14	1.26	99.51
Paracetamol_ampoule	Light	Human	2	0	3	PAL_Human_2_0_3	-0.14	1.26	99.51
Paracetamol_ampoule	Light	Human	3	0	1	PAL_Human_3_0_1	-0.05	0.83	99.63
Paracetamol_ampoule	Light	Human	3	0	2	PAL_Human_3_0_2	-0.14	1.26	99.51
Paracetamol_ampoule	Light	Human	3	0	3	PAL_Human_3_0_3	-0.28	0.83	99.63
Paracetamol_ampoule	Dark	Human	1	0	1	PAD_Human_1_0_1	-0.05	0.83	99.63
Paracetamol_ampoule	Dark	Human	1	0	2	PAD_Human_1_0_2	-0.05	0.83	99.63
Paracetamol_ampoule	Dark	Human	1	0	3	PAD_Human_1_0_3	-0.05	0.83	99.63
Paracetamol_ampoule	Dark	Human	2	0	1	PAD_Human_2_0_1	-0.28	2.76	98.54
Paracetamol_ampoule	Dark	Human	2	0	2	PAD_Human_2_0_2	-0.28	2.76	98.54
Paracetamol_ampoule	Dark	Human	2	0	3	PAD_Human_2_0_3	-0.14	1.26	99.51
Paracetamol_ampoule	Dark	Human	3	0	1	PAD_Human_3_0_1	-0.14	1.26	99.51
Paracetamol_ampoule	Dark	Human	3	0	2	PAD_Human_3_0_2	-0.05	0.83	99.63
Paracetamol_ampoule	Dark	Human	3	0	3	PAD_Human_3_0_3	-0.05	0.83	99.63
Paracetamol_ampoule	Light	Spectrophotometer	0	7	1	PAL_Spectrophotometer_7_1	0.18	0.4	99.72
Paracetamol_ampoule	Light	Spectrophotometer	0	7	2	PAL_Spectrophotometer_7_2	0.18	0.38	99.72
Paracetamol_ampoule	Light	Spectrophotometer	0	7	3	PAL_Spectrophotometer_7_3	0.18	0.38	99.67
Paracetamol_ampoule	Dark	Spectrophotometer	0	7	1	PAD_Spectrophotometer_7_1	0.18	0.33	99.77
Paracetamol_ampoule	Dark	Spectrophotometer	0	7	2	PAD_Spectrophotometer_7_2	0.2	0.39	99.78
Paracetamol_ampoule	Dark	Spectrophotometer	0	7	3	PAD_Spectrophotometer_7_3	0.19	0.42	99.77
Paracetamol_ampoule	Light	Human	1	7	1	PAL_Human_1_7_1	-0.05	0.83	99.63
Paracetamol_ampoule	Light	Human	1	7	2	PAL_Human_1_7_2	-0.05	0.83	99.63
Paracetamol_ampoule	Light	Human	1	7	3	PAL_Human_1_7_3	-0.14	1.26	99.51
Paracetamol_ampoule	Light	Human	2	7	1	PAL_Human_2_7_1	-0.14	1.26	99.51
Paracetamol_ampoule	Light	Human	2	7	2	PAL_Human_2_7_2	-0.28	2.76	98.54
Paracetamol_ampoule	Light	Human	2	7	3	PAL_Human_2_7_3	-0.28	2.76	98.54
Paracetamol_ampoule	Light	Human	3	7	1	PAL_Human_3_7_1	-0.28	2.76	98.54
Paracetamol_ampoule	Light	Human	3	7	2	PAL_Human_3_7_2	-0.14	1.26	99.51
Paracetamol_ampoule	Light	Human	3	7	3	PAL_Human_3_7_3	-0.05	0.83	99.63
Paracetamol_ampoule	Dark	Human	1	7	1	PAD_Human_1_7_1	-0.14	1.26	99.51
Paracetamol_ampoule	Dark	Human	1	7	2	PAD_Human_1_7_2	-0.06	0.43	99.7
Paracetamol_ampoule	Dark	Human	1	7	3	PAD_Human_1_7_3	-0.05	0.83	99.63
Paracetamol_ampoule	Dark	Human	2	7	1	PAD_Human_2_7_1	-0.14	1.26	99.51
Paracetamol_ampoule	Dark	Human	2	7	2	PAD_Human_2_7_2	-0.14	1.26	99.51
Paracetamol_ampoule	Dark	Human	2	7	3	PAD_Human_2_7_3	-0.28	2.76	98.54
Paracetamol_ampoule	Dark	Human	3	7	1	PAD_Human_3_7_1	-0.06	0.83	99.7
Paracetamol_ampoule	Dark	Human	3	7	2	PAD_Human_3_7_2	-0.05	0.83	99.63
Paracetamol_ampoule	Dark	Human	3	7	3	PAD_Human_3_7_3	-0.05	0.83	99.63
Paracetamol_ampoule	Light	Spectrophotometer	0	14	1	PAL_Spectrophotometer_14_1	0.17	0.59	99.56
Paracetamol_ampoule	Light	Spectrophotometer	0	14	2	PAL_Spectrophotometer_14_2	0.16	0.61	99.54
Paracetamol_ampoule	Light	Spectrophotometer	0	14	3	PAL_Spectrophotometer_14_3	0.17	0.53	99.55
Paracetamol_ampoule	Dark	Spectrophotometer	0	14	1	PAD_Spectrophotometer_14_1	0.2	0.34	99.62
Paracetamol_ampoule	Dark	Spectrophotometer	0	14	2	PAD_Spectrophotometer_14_2	0.19	0.38	99.59
Paracetamol_ampoule	Dark	Spectrophotometer	0	14	3	PAD_Spectrophotometer_14_3	0.19	0.35	99.63
Paracetamol_ampoule	Light	Human	1	14	1	PAL_Human_1_14_1	-0.14	1.26	99.51
Paracetamol_ampoule	Light	Human	1	14	2	PAL_Human_1_14_2	-0.14	1.26	99.51
Paracetamol_ampoule	Light	Human	1	14	3	PAL_Human_1_14_3	-0.05	0.83	99.63
Paracetamol_ampoule	Light	Human	2	14	1	PAL_Human_2_14_1	-0.05	0.83	99.63
Paracetamol_ampoule	Light	Human	2	14	2	PAL_Human_2_14_2	-0.14	1.26	99.51
Paracetamol_ampoule	Light	Human	2	14	3	PAL_Human_2_14_3	-0.14	1.26	99.51
Paracetamol_ampoule	Light	Human	3	14	1	PAL_Human_3_14_1	-0.14	1.26	99.51
Paracetamol_ampoule	Light	Human	3	14	2	PAL_Human_3_14_2	-0.14	1.26	99.51
Paracetamol_ampoule	Light	Human	3	14	3	PAL_Human_3_14_3	-0.05	0.83	99.63
Paracetamol_ampoule	Dark	Human	1	14	1	PAD_Human_1_14_1	-0.05	0.83	99.63
Paracetamol_ampoule	Dark	Human	1	14	2	PAD_Human_1_14_2	-0.28	2.76	98.54
Paracetamol_ampoule	Dark	Human	1	14	3	PAD_Human_1_14_3	-0.05	0.83	99.63
Paracetamol_ampoule	Dark	Human	2	14	1	PAD_Human_2_14_1	-0.28	2.76	98.54
Paracetamol_ampoule	Dark	Human	2	14	2	PAD_Human_2_14_2	-0.14	1.26	99.51
Paracetamol_ampoule	Dark	Human	2	14	3	PAD_Human_2_14_3	-0.28	2.76	98.54
Paracetamol_ampoule	Dark	Human	3	14	1	PAD_Human_3_14_1	-0.05	0.83	99.63
Paracetamol_ampoule	Dark	Human	3	14	2	PAD_Human_3_14_2	-0.06	0.43	99.7
Paracetamol_ampoule	Dark	Human	3	14	3	PAD_Human_3_14_3	-0.06	0.43	99.7
Paracetamol_ampoule	Light	Spectrophotometer	0	21	1	PAL_Spectrophotometer_21_1	0.17	0.78	99.55
Paracetamol_ampoule	Light	Spectrophotometer	0	21	2	PAL_Spectrophotometer_21_2	0.15	0.8	99.55
Paracetamol_ampoule	Light	Spectrophotometer	0	21	3	PAL_Spectrophotometer_21_3	0.16	0.79	99.52
Paracetamol_ampoule	Dark	Spectrophotometer	0	21	1	PAD_Spectrophotometer_21_1	0.2	0.41	99.68
Paracetamol_ampoule	Dark	Spectrophotometer	0	21	2	PAD_Spectrophotometer_21_2	0.2	0.38	99.72
Paracetamol_ampoule	Dark	Spectrophotometer	0	21	3	PAD_Spectrophotometer_21_3	0.2	0.4	99.64
Paracetamol_ampoule	Light	Human	1	21	1	PAL_Human_1_21_1	-0.14	1.26	99.51
Paracetamol_ampoule	Light	Human	1	21	2	PAL_Human_1_21_2	-0.14	1.26	99.51
Paracetamol_ampoule	Light	Human	1	21	3	PAL_Human_1_21_3	-0.14	1.26	99.51
Paracetamol_ampoule	Light	Human	2	21	1	PAL_Human_2_21_1	-0.28	2.76	98.54
Paracetamol_ampoule	Light	Human	2	21	2	PAL_Human_2_21_2	-0.28	2.76	98.54
Paracetamol_ampoule	Light	Human	2	21	3	PAL_Human_2_21_3	-0.28	2.76	98.54
Paracetamol_ampoule	Light	Human	3	21	1	PAL_Human_3_21_1	-0.14	1.26	99.51
Paracetamol_ampoule	Light	Human	3	21	2	PAL_Human_3_21_2	-0.28	2.76	98.54
Paracetamol_ampoule	Light	Human	3	21	3	PAL_Human_3_21_3	-0.14	1.26	99.51
Paracetamol_ampoule	Dark	Human	1	21	1	PAD_Human_1_21_1	-0.06	0.43	99.7
Paracetamol_ampoule	Dark	Human	1	21	2	PAD_Human_1_21_2	-0.05	0.83	99.63
Paracetamol_ampoule	Dark	Human	1	21	3	PAD_Human_1_21_3	-0.05	0.83	99.63
Paracetamol_ampoule	Dark	Human	2	21	1	PAD_Human_2_21_1	-0.28	2.76	98.54
Paracetamol_ampoule	Dark	Human	2	21	2	PAD_Human_2_21_2	-0.28	2.76	98.54
Paracetamol_ampoule	Dark	Human	2	21	3	PAD_Human_2_21_3	-0.28	2.76	98.54
Paracetamol_ampoule	Dark	Human	3	21	1	PAD_Human_3_21_1	-0.05	0.83	99.63
Paracetamol_ampoule	Dark	Human	3	21	2	PAD_Human_3_21_2	-0.14	1.26	99.51
Paracetamol_ampoule	Dark	Human	3	21	3	PAD_Human_3_21_3	-0.28	2.76	98.54
Paracetamol_ampoule	Light	Spectrophotometer	0	28	1	PAL_Spectrophotometer_28_1	0.17	1	99.37
Paracetamol_ampoule	Light	Spectrophotometer	0	28	2	PAL_Spectrophotometer_28_2	0.17	1.02	99.42
Paracetamol_ampoule	Light	Spectrophotometer	0	28	3	PAL_Spectrophotometer_28_3	0.16	1.03	99.4
Paracetamol_ampoule	Dark	Spectrophotometer	0	28	1	PAD_Spectrophotometer_28_1	0.21	0.38	99.58
Paracetamol_ampoule	Dark	Spectrophotometer	0	28	2	PAD_Spectrophotometer_28_2	0.21	0.45	99.55
Paracetamol_ampoule	Dark	Spectrophotometer	0	28	3	PAD_Spectrophotometer_28_3	0.22	0.4	99.59
Paracetamol_ampoule	Light	Human	1	28	1	PAL_Human_1_28_1	-0.28	2.76	98.54
Paracetamol_ampoule	Light	Human	1	28	2	PAL_Human_1_28_2	-0.28	2.76	98.54
Paracetamol_ampoule	Light	Human	1	28	3	PAL_Human_1_28_3	-0.14	1.26	99.51
Paracetamol_ampoule	Light	Human	2	28	1	PAL_Human_2_28_1	-0.28	2.76	98.54
Paracetamol_ampoule	Light	Human	2	28	2	PAL_Human_2_28_2	-0.28	2.76	98.54
Paracetamol_ampoule	Light	Human	2	28	3	PAL_Human_2_28_3	-0.28	2.76	98.54
Paracetamol_ampoule	Light	Human	3	28	1	PAL_Human_3_28_1	-0.14	1.26	99.51
Paracetamol_ampoule	Light	Human	3	28	2	PAL_Human_3_28_2	-0.14	1.26	99.51
Paracetamol_ampoule	Light	Human	3	28	3	PAL_Human_3_28_3	-0.06	0.43	99.7
Paracetamol_ampoule	Dark	Human	1	28	1	PAD_Human_1_28_1	-0.05	0.83	99.63
Paracetamol_ampoule	Dark	Human	1	28	2	PAD_Human_1_28_2	-0.05	0.83	99.63
Paracetamol_ampoule	Dark	Human	1	28	3	PAD_Human_1_28_3	-0.14	1.26	99.51
Paracetamol_ampoule	Dark	Human	2	28	1	PAD_Human_2_28_1	-0.14	1.26	99.51
Paracetamol_ampoule	Dark	Human	2	28	2	PAD_Human_2_28_2	-0.28	2.76	98.54
Paracetamol_ampoule	Dark	Human	2	28	3	PAD_Human_2_28_3	-0.14	1.26	99.51
Paracetamol_ampoule	Dark	Human	3	28	1	PAD_Human_3_28_1	-0.05	0.83	99.63
Paracetamol_ampoule	Dark	Human	3	28	2	PAD_Human_3_28_2	-0.06	0.43	99.7
Paracetamol_ampoule	Dark	Human	3	28	3	PAD_Human_3_28_3	-0.14	1.26	99.51
Paracetamol_ampoule	Light	Spectrophotometer	0	39	1	PAL_Spectrophotometer_39_1	0.14	1.24	99.35
Paracetamol_ampoule	Light	Spectrophotometer	0	39	2	PAL_Spectrophotometer_39_2	0.13	1.35	99.28
Paracetamol_ampoule	Light	Spectrophotometer	0	39	3	PAL_Spectrophotometer_39_3	0.13	1.38	99.26
Paracetamol_ampoule	Dark	Spectrophotometer	0	39	1	PAD_Spectrophotometer_39_1	0.2	0.37	99.6
Paracetamol_ampoule	Dark	Spectrophotometer	0	39	2	PAD_Spectrophotometer_39_2	0.2	0.39	99.6
Paracetamol_ampoule	Dark	Spectrophotometer	0	39	3	PAD_Spectrophotometer_39_3	0.21	0.35	99.61
Paracetamol_ampoule	Light	Human	1	39	1	PAL_Human_1_39_1	-0.14	1.26	99.51
Paracetamol_ampoule	Light	Human	1	39	2	PAL_Human_1_39_2	-0.28	2.76	98.54
Paracetamol_ampoule	Light	Human	1	39	3	PAL_Human_1_39_3	-0.28	2.76	98.54
Paracetamol_ampoule	Light	Human	2	39	1	PAL_Human_2_39_1	-0.28	2.76	98.54
Paracetamol_ampoule	Light	Human	2	39	2	PAL_Human_2_39_2	-0.14	1.26	99.51
Paracetamol_ampoule	Light	Human	2	39	3	PAL_Human_2_39_3	-0.28	2.76	98.54
Paracetamol_ampoule	Light	Human	3	39	1	PAL_Human_3_39_1	-0.28	2.76	98.54
Paracetamol_ampoule	Light	Human	3	39	2	PAL_Human_3_39_2	-0.28	2.76	98.54
Paracetamol_ampoule	Light	Human	3	39	3	PAL_Human_3_39_3	-0.28	2.76	98.54
Paracetamol_ampoule	Dark	Human	1	39	1	PAD_Human_1_39_1	-0.14	1.26	99.51
Paracetamol_ampoule	Dark	Human	1	39	2	PAD_Human_1_39_2	-0.28	2.76	98.54
Paracetamol_ampoule	Dark	Human	1	39	3	PAD_Human_1_39_3	-0.05	0.83	99.63
Paracetamol_ampoule	Dark	Human	2	39	1	PAD_Human_2_39_1	-0.14	1.26	99.51
Paracetamol_ampoule	Dark	Human	2	39	2	PAD_Human_2_39_2	-0.14	1.26	99.51
Paracetamol_ampoule	Dark	Human	2	39	3	PAD_Human_2_39_3	-0.14	1.26	99.51
Paracetamol_ampoule	Dark	Human	3	39	1	PAD_Human_3_39_1	-0.05	0.83	99.63
Paracetamol_ampoule	Dark	Human	3	39	2	PAD_Human_3_39_2	-0.14	1.26	99.51
Paracetamol_ampoule	Dark	Human	3	39	3	PAD_Human_3_39_3	-0.14	1.26	99.51
Paracetamol_ampoule	Light	Spectrophotometer	0	46	1	PAL_Spectrophotometer_46_1	0.12	1.86	99.11
Paracetamol_ampoule	Light	Spectrophotometer	0	46	2	PAL_Spectrophotometer_46_2	0.15	1.35	99.37
Paracetamol_ampoule	Light	Spectrophotometer	0	46	3	PAL_Spectrophotometer_46_3	0.16	1.31	99.31
Paracetamol_ampoule	Dark	Spectrophotometer	0	46	1	PAD_Spectrophotometer_46_1	0.2	0.41	99.35
Paracetamol_ampoule	Dark	Spectrophotometer	0	46	2	PAD_Spectrophotometer_46_2	0.21	0.41	99.63
Paracetamol_ampoule	Dark	Spectrophotometer	0	46	3	PAD_Spectrophotometer_46_3	0.24	0.44	99.59
Paracetamol_ampoule	Light	Human	1	46	1	PAL_Human_1_46_1	-0.034	2.76	98.54
Paracetamol_ampoule	Light	Human	1	46	2	PAL_Human_1_46_2	-0.034	5.93	95.67
Paracetamol_ampoule	Light	Human	1	46	3	PAL_Human_1_46_3	-0.034	5.93	95.67
Paracetamol_ampoule	Light	Human	2	46	1	PAL_Human_2_46_1	-0.28	2.76	98.54
Paracetamol_ampoule	Light	Human	2	46	2	PAL_Human_2_46_2	-0.28	2.76	98.54
Paracetamol_ampoule	Light	Human	2	46	3	PAL_Human_2_46_3	-0.28	2.76	98.54
Paracetamol_ampoule	Light	Human	3	46	1	PAL_Human_3_46_1	-0.28	2.76	98.54
Paracetamol_ampoule	Light	Human	3	46	2	PAL_Human_3_46_2	-0.28	2.76	98.54
Paracetamol_ampoule	Light	Human	3	46	3	PAL_Human_3_46_3	-0.05	0.83	99.63
Paracetamol_ampoule	Dark	Human	1	46	1	PAD_Human_1_46_1	-0.14	1.26	99.51
Paracetamol_ampoule	Dark	Human	1	46	2	PAD_Human_1_46_2	-0.28	2.76	98.54
Paracetamol_ampoule	Dark	Human	1	46	3	PAD_Human_1_46_3	-0.14	1.26	99.51
Paracetamol_ampoule	Dark	Human	2	46	1	PAD_Human_2_46_1	-0.14	1.26	99.51
Paracetamol_ampoule	Dark	Human	2	46	2	PAD_Human_2_46_2	-0.14	1.26	99.51
Paracetamol_ampoule	Dark	Human	2	46	3	PAD_Human_2_46_3	-0.14	1.26	99.51
Paracetamol_ampoule	Dark	Human	3	46	1	PAD_Human_3_46_1	-0.06	0.43	99.7
Paracetamol_ampoule	Dark	Human	3	46	2	PAD_Human_3_46_2	-0.05	0.83	99.63
Paracetamol_ampoule	Dark	Human	3	46	3	PAD_Human_3_46_3	-0.06	0.43	99.7
parenteral_nutrition_solutions	Refrigerated	Spectrophotometer	0	0	1	PNR_Spectrophotometer_0_1	-0.04	0.27	99.96
parenteral_nutrition_solutions	Refrigerated	Spectrophotometer	0	0	2	PNR_Spectrophotometer_0_2	-0.04	0.26	99.89
parenteral_nutrition_solutions	Refrigerated	Spectrophotometer	0	0	3	PNR_Spectrophotometer_0_3	-0.04	0.23	100
parenteral_nutrition_solutions	Ambiant	Spectrophotometer	0	0	1	PNA_Spectrophotometer_0_1	-0.04	0.32	99.89
parenteral_nutrition_solutions	Ambiant	Spectrophotometer	0	0	2	PNA_Spectrophotometer_0_2	-0.04	0.49	99.62
parenteral_nutrition_solutions	Ambiant	Spectrophotometer	0	0	3	PNA_Spectrophotometer_0_3	-0.04	0.29	100.01
parenteral_nutrition_solutions	Refrigerated	Human	1	0	1	PNR_Human_1_0_1	-0.45	1.1	99.83
parenteral_nutrition_solutions	Refrigerated	Human	1	0	2	PNR_Human_1_0_2	-0.45	1.1	99.83
parenteral_nutrition_solutions	Refrigerated	Human	1	0	3	PNR_Human_1_0_3	-0.45	1.1	99.83
parenteral_nutrition_solutions	Refrigerated	Human	2	0	1	PNR_Human_2_0_1	-0.45	1.1	99.83
parenteral_nutrition_solutions	Refrigerated	Human	2	0	2	PNR_Human_2_0_2	-0.45	1.1	99.83
parenteral_nutrition_solutions	Refrigerated	Human	2	0	3	PNR_Human_2_0_3	-0.45	1.1	99.83
parenteral_nutrition_solutions	Refrigerated	Human	3	0	1	PNR_Human_3_0_1	-0.45	1.1	99.83
parenteral_nutrition_solutions	Refrigerated	Human	3	0	2	PNR_Human_3_0_2	-0.45	1.1	99.83
parenteral_nutrition_solutions	Refrigerated	Human	3	0	3	PNR_Human_3_0_3	-0.45	1.1	99.83
parenteral_nutrition_solutions	Ambiant	Human	1	0	1	PNA_Human_1_0_1	-0.45	1.1	99.83
parenteral_nutrition_solutions	Ambiant	Human	1	0	2	PNA_Human_1_0_2	-0.45	1.1	99.83
parenteral_nutrition_solutions	Ambiant	Human	1	0	3	PNA_Human_1_0_3	-0.45	1.1	99.83
parenteral_nutrition_solutions	Ambiant	Human	2	0	1	PNA_Human_2_0_1	-0.45	1.1	99.83
parenteral_nutrition_solutions	Ambiant	Human	2	0	2	PNA_Human_2_0_2	-0.45	1.1	99.83
parenteral_nutrition_solutions	Ambiant	Human	2	0	3	PNA_Human_2_0_3	-0.45	1.1	99.83
parenteral_nutrition_solutions	Ambiant	Human	3	0	1	PNA_Human_3_0_1	-0.45	1.1	99.83
parenteral_nutrition_solutions	Ambiant	Human	3	0	2	PNA_Human_3_0_2	-0.45	1.1	99.83
parenteral_nutrition_solutions	Ambiant	Human	3	0	3	PNA_Human_3_0_3	-0.45	1.1	99.83
parenteral_nutrition_solutions	Refrigerated	Spectrophotometer	0	7	1	PNR_Spectrophotometer_7_1	-0.09	0.4	99.96
parenteral_nutrition_solutions	Refrigerated	Spectrophotometer	0	7	2	PNR_Spectrophotometer_7_2	-0.09	0.35	99.98
parenteral_nutrition_solutions	Refrigerated	Spectrophotometer	0	7	3	PNR_Spectrophotometer_7_3	-0.09	0.37	99.95
parenteral_nutrition_solutions	Ambiant	Spectrophotometer	0	7	1	PNA_Spectrophotometer_7_1	-0.09	1.54	99.45
parenteral_nutrition_solutions	Ambiant	Spectrophotometer	0	7	2	PNA_Spectrophotometer_7_2	-0.09	0.136	99.83
parenteral_nutrition_solutions	Ambiant	Spectrophotometer	0	7	3	PNA_Spectrophotometer_7_3	-0.09	1.39	99.85
parenteral_nutrition_solutions	Refrigerated	Human	1	7	1	PNR_Human_1_7_1	-0.45	1.1	99.83
parenteral_nutrition_solutions	Refrigerated	Human	1	7	2	PNR_Human_1_7_2	-0.45	1.1	99.83
parenteral_nutrition_solutions	Refrigerated	Human	1	7	3	PNR_Human_1_7_3	-0.45	1.1	99.83
parenteral_nutrition_solutions	Refrigerated	Human	2	7	1	PNR_Human_2_7_1	-0.45	1.1	99.83
parenteral_nutrition_solutions	Refrigerated	Human	2	7	2	PNR_Human_2_7_2	-0.45	1.1	99.83
parenteral_nutrition_solutions	Refrigerated	Human	2	7	3	PNR_Human_2_7_3	-0.45	1.1	99.83
parenteral_nutrition_solutions	Refrigerated	Human	3	7	1	PNR_Human_3_7_1	-0.45	1.1	99.83
parenteral_nutrition_solutions	Refrigerated	Human	3	7	2	PNR_Human_3_7_2	-0.45	1.1	99.83
parenteral_nutrition_solutions	Refrigerated	Human	3	7	3	PNR_Human_3_7_3	-0.45	1.1	99.83
parenteral_nutrition_solutions	Ambiant	Human	1	7	1	PNA_Human_1_7_1	-0.45	1.1	99.83
parenteral_nutrition_solutions	Ambiant	Human	1	7	2	PNA_Human_1_7_2	-0.45	1.1	99.83
parenteral_nutrition_solutions	Ambiant	Human	1	7	3	PNA_Human_1_7_3	-0.45	1.1	99.83
parenteral_nutrition_solutions	Ambiant	Human	2	7	1	PNA_Human_2_7_1	-0.45	1.1	99.83
parenteral_nutrition_solutions	Ambiant	Human	2	7	2	PNA_Human_2_7_2	-0.85	-0.85	99.77
parenteral_nutrition_solutions	Ambiant	Human	2	7	3	PNA_Human_2_7_3	-0.45	1.1	99.83
parenteral_nutrition_solutions	Ambiant	Human	3	7	1	PNA_Human_3_7_1	-0.45	1.1	99.83
parenteral_nutrition_solutions	Ambiant	Human	3	7	2	PNA_Human_3_7_2	-0.85	-0.85	99.77
parenteral_nutrition_solutions	Ambiant	Human	3	7	3	PNA_Human_3_7_3	-0.45	1.1	99.83
parenteral_nutrition_solutions	Refrigerated	Spectrophotometer	0	14	1	PNR_Spectrophotometer_14_1	-0.13	0.45	99.82
parenteral_nutrition_solutions	Refrigerated	Spectrophotometer	0	14	2	PNR_Spectrophotometer_14_2	-0.11	0.41	99.92
parenteral_nutrition_solutions	Refrigerated	Spectrophotometer	0	14	3	PNR_Spectrophotometer_14_3	-0.13	0.48	99.81
parenteral_nutrition_solutions	Ambiant	Spectrophotometer	0	14	1	PNA_Spectrophotometer_14_1	-0.68	2.29	99.69
parenteral_nutrition_solutions	Ambiant	Spectrophotometer	0	14	2	PNA_Spectrophotometer_14_2	-0.71	2.32	99.67
parenteral_nutrition_solutions	Ambiant	Spectrophotometer	0	14	3	PNA_Spectrophotometer_14_3	-0.7	2.3	99.81
parenteral_nutrition_solutions	Refrigerated	Human	1	14	1	PNR_Human_1_14_1	-0.45	1.1	99.83
parenteral_nutrition_solutions	Refrigerated	Human	1	14	2	PNR_Human_1_14_2	-0.45	1.1	99.83
parenteral_nutrition_solutions	Refrigerated	Human	1	14	3	PNR_Human_1_14_3	-0.45	1.1	99.83
parenteral_nutrition_solutions	Refrigerated	Human	2	14	1	PNR_Human_2_14_1	-0.45	1.1	99.83
parenteral_nutrition_solutions	Refrigerated	Human	2	14	2	PNR_Human_2_14_2	-0.45	1.1	99.83
parenteral_nutrition_solutions	Refrigerated	Human	2	14	3	PNR_Human_2_14_3	-0.85	-0.85	99.77
parenteral_nutrition_solutions	Refrigerated	Human	3	14	1	PNR_Human_3_14_1	-0.45	1.1	99.83
parenteral_nutrition_solutions	Refrigerated	Human	3	14	2	PNR_Human_3_14_2	-0.45	1.1	99.83
parenteral_nutrition_solutions	Refrigerated	Human	3	14	3	PNR_Human_3_14_3	-0.45	1.1	99.83
parenteral_nutrition_solutions	Ambiant	Human	1	14	1	PNA_Human_1_14_1	-0.85	-0.85	99.77
parenteral_nutrition_solutions	Ambiant	Human	1	14	2	PNA_Human_1_14_2	-1.95	-1.95	99.41
parenteral_nutrition_solutions	Ambiant	Human	1	14	3	PNA_Human_1_14_3	-1.95	-1.95	99.41
parenteral_nutrition_solutions	Ambiant	Human	2	14	1	PNA_Human_2_14_1	-0.85	-0.85	99.77
parenteral_nutrition_solutions	Ambiant	Human	2	14	2	PNA_Human_2_14_2	-0.85	-0.85	99.77
parenteral_nutrition_solutions	Ambiant	Human	2	14	3	PNA_Human_2_14_3	-0.45	1.1	99.83
parenteral_nutrition_solutions	Ambiant	Human	3	14	1	PNA_Human_3_14_1	-3.41	-3.41	98.84
parenteral_nutrition_solutions	Ambiant	Human	3	14	2	PNA_Human_3_14_2	-1.95	-1.95	99.41
parenteral_nutrition_solutions	Ambiant	Human	3	14	3	PNA_Human_3_14_3	-1.95	-1.95	99.41
parenteral_nutrition_solutions	Refrigerated	Spectrophotometer	0	21	1	PNR_Spectrophotometer_21_1	-0.14	0.54	99.88
parenteral_nutrition_solutions	Refrigerated	Spectrophotometer	0	21	2	PNR_Spectrophotometer_21_2	-0.13	0.63	99.64
parenteral_nutrition_solutions	Refrigerated	Spectrophotometer	0	21	3	PNR_Spectrophotometer_21_3	-0.14	0.48	99.83
parenteral_nutrition_solutions	Ambiant	Spectrophotometer	0	21	1	PNA_Spectrophotometer_21_1	-1.1	3.47	99.51
parenteral_nutrition_solutions	Ambiant	Spectrophotometer	0	21	2	PNA_Spectrophotometer_21_2	-1.08	3.46	99.46
parenteral_nutrition_solutions	Ambiant	Spectrophotometer	0	21	3	PNA_Spectrophotometer_21_3	-1.06	3.45	99.47
parenteral_nutrition_solutions	Refrigerated	Human	1	21	1	PNR_Human_1_21_1	-0.45	1.1	99.83
parenteral_nutrition_solutions	Refrigerated	Human	1	21	2	PNR_Human_1_21_2	-0.45	1.1	99.83
parenteral_nutrition_solutions	Refrigerated	Human	1	21	3	PNR_Human_1_21_3	-0.45	1.1	99.83
parenteral_nutrition_solutions	Refrigerated	Human	2	21	1	PNR_Human_2_21_1	-0.45	1.1	99.83
parenteral_nutrition_solutions	Refrigerated	Human	2	21	2	PNR_Human_2_21_2	-0.45	1.1	99.83
parenteral_nutrition_solutions	Refrigerated	Human	2	21	3	PNR_Human_2_21_3	-0.45	1.1	99.83
parenteral_nutrition_solutions	Refrigerated	Human	3	21	1	PNR_Human_3_21_1	-0.45	1.1	99.83
parenteral_nutrition_solutions	Refrigerated	Human	3	21	2	PNR_Human_3_21_2	-0.85	-0.85	99.77
parenteral_nutrition_solutions	Refrigerated	Human	3	21	3	PNR_Human_3_21_3	-0.85	-0.85	99.77
parenteral_nutrition_solutions	Ambiant	Human	1	21	1	PNA_Human_1_21_1	-3.41	-3.41	98.84
parenteral_nutrition_solutions	Ambiant	Human	1	21	2	PNA_Human_1_21_2	-1.95	-1.95	99.41
parenteral_nutrition_solutions	Ambiant	Human	1	21	3	PNA_Human_1_21_3	-1.95	-1.95	99.41
parenteral_nutrition_solutions	Ambiant	Human	2	21	1	PNA_Human_2_21_1	-1.95	-1.95	99.41
parenteral_nutrition_solutions	Ambiant	Human	2	21	2	PNA_Human_2_21_2	-1.95	-1.95	99.41
parenteral_nutrition_solutions	Ambiant	Human	2	21	3	PNA_Human_2_21_3	-1.95	-1.95	99.41
parenteral_nutrition_solutions	Ambiant	Human	3	21	1	PNA_Human_3_21_1	-1.95	-1.95	99.41
parenteral_nutrition_solutions	Ambiant	Human	3	21	2	PNA_Human_3_21_2	-1.95	-1.95	99.41
parenteral_nutrition_solutions	Ambiant	Human	3	21	3	PNA_Human_3_21_3	-3.41	-3.41	98.84
parenteral_nutrition_solutions	Refrigerated	Spectrophotometer	0	28	1	PNR_Spectrophotometer_28_1	-0.17	0.56	99.93
parenteral_nutrition_solutions	Refrigerated	Spectrophotometer	0	28	2	PNR_Spectrophotometer_28_2	-0.19	0.55	99.88
parenteral_nutrition_solutions	Refrigerated	Spectrophotometer	0	28	3	PNR_Spectrophotometer_28_3	-0.16	0.55	99.75
parenteral_nutrition_solutions	Ambiant	Spectrophotometer	0	28	1	PNA_Spectrophotometer_28_1	-1.32	4.13	99.49
parenteral_nutrition_solutions	Ambiant	Spectrophotometer	0	28	2	PNA_Spectrophotometer_28_2	-1.32	4.09	99.49
parenteral_nutrition_solutions	Ambiant	Spectrophotometer	0	28	3	PNA_Spectrophotometer_28_3	-1.34	4.14	99.38
parenteral_nutrition_solutions	Refrigerated	Human	1	28	1	PNR_Human_1_28_1	-0.45	1.1	99.83
parenteral_nutrition_solutions	Refrigerated	Human	1	28	2	PNR_Human_1_28_2	-0.45	1.1	99.83
parenteral_nutrition_solutions	Refrigerated	Human	1	28	3	PNR_Human_1_28_3	-0.85	-0.85	99.77
parenteral_nutrition_solutions	Refrigerated	Human	2	28	1	PNR_Human_2_28_1	-0.45	1.1	99.83
parenteral_nutrition_solutions	Refrigerated	Human	2	28	2	PNR_Human_2_28_2	-0.45	1.1	99.83
parenteral_nutrition_solutions	Refrigerated	Human	2	28	3	PNR_Human_2_28_3	-0.45	-0.85	99.77
parenteral_nutrition_solutions	Refrigerated	Human	3	28	1	PNR_Human_3_28_1	-0.45	1.1	99.83
parenteral_nutrition_solutions	Refrigerated	Human	3	28	2	PNR_Human_3_28_2	-0.45	1.1	99.83
parenteral_nutrition_solutions	Refrigerated	Human	3	28	3	PNR_Human_3_28_3	-0.85	-0.85	99.77
parenteral_nutrition_solutions	Ambiant	Human	1	28	1	PNA_Human_1_28_1	-1.95	-1.95	99.41
parenteral_nutrition_solutions	Ambiant	Human	1	28	2	PNA_Human_1_28_2	-1.95	-1.95	99.41
parenteral_nutrition_solutions	Ambiant	Human	1	28	3	PNA_Human_1_28_3	-1.95	-1.95	99.41
parenteral_nutrition_solutions	Ambiant	Human	2	28	1	PNA_Human_2_28_1	-3.41	-3.41	98.84
parenteral_nutrition_solutions	Ambiant	Human	2	28	2	PNA_Human_2_28_2	-1.95	-1.95	99.41
parenteral_nutrition_solutions	Ambiant	Human	2	28	3	PNA_Human_2_28_3	-1.95	-1.95	99.41
parenteral_nutrition_solutions	Ambiant	Human	3	28	1	PNA_Human_3_28_1	-3.41	-3.41	98.84
parenteral_nutrition_solutions	Ambiant	Human	3	28	2	PNA_Human_3_28_2	-1.95	-1.95	99.41
parenteral_nutrition_solutions	Ambiant	Human	3	28	3	PNA_Human_3_28_3	-1.95	-1.95	99.41
parenteral_nutrition_solutions	Refrigerated	Spectrophotometer	0	39	1	PNR_Spectrophotometer_39_1	-0.23	0.75	99.75
parenteral_nutrition_solutions	Refrigerated	Spectrophotometer	0	39	2	PNR_Spectrophotometer_39_2	-0.21	0.74	99.84
parenteral_nutrition_solutions	Refrigerated	Spectrophotometer	0	39	3	PNR_Spectrophotometer_39_3	-0.21	0.73	99.73
parenteral_nutrition_solutions	Ambiant	Spectrophotometer	0	39	1	PNA_Spectrophotometer_39_1	-1.77	5.79	99.2
parenteral_nutrition_solutions	Ambiant	Spectrophotometer	0	39	2	PNA_Spectrophotometer_39_2	-1.77	5.72	99.18
parenteral_nutrition_solutions	Ambiant	Spectrophotometer	0	39	3	PNA_Spectrophotometer_39_3	-1.78	5.83	99.22
parenteral_nutrition_solutions	Refrigerated	Human	1	39	1	PNR_Human_1_39_1	-0.45	1.1	99.83
parenteral_nutrition_solutions	Refrigerated	Human	1	39	2	PNR_Human_1_39_2	-0.45	1.1	99.83
parenteral_nutrition_solutions	Refrigerated	Human	1	39	3	PNR_Human_1_39_3	-0.45	1.1	99.83
parenteral_nutrition_solutions	Refrigerated	Human	2	39	1	PNR_Human_2_39_1	-0.85	-0.85	99.77
parenteral_nutrition_solutions	Refrigerated	Human	2	39	2	PNR_Human_2_39_2	-0.85	-0.85	99.77
parenteral_nutrition_solutions	Refrigerated	Human	2	39	3	PNR_Human_2_39_3	-0.45	1.1	99.83
parenteral_nutrition_solutions	Refrigerated	Human	3	39	1	PNR_Human_3_39_1	-0.45	1.1	99.83
parenteral_nutrition_solutions	Refrigerated	Human	3	39	2	PNR_Human_3_39_2	-0.45	1.1	99.83
parenteral_nutrition_solutions	Refrigerated	Human	3	39	3	PNR_Human_3_39_3	-0.45	1.1	99.83
parenteral_nutrition_solutions	Ambiant	Human	1	39	1	PNA_Human_1_39_1	-3.41	9.98	98.84
parenteral_nutrition_solutions	Ambiant	Human	1	39	2	PNA_Human_1_39_2	-3.41	9.98	98.84
parenteral_nutrition_solutions	Ambiant	Human	1	39	3	PNA_Human_1_39_3	-3.41	9.98	98.84
parenteral_nutrition_solutions	Ambiant	Human	2	39	1	PNA_Human_2_39_1	-3.41	9.98	98.84
parenteral_nutrition_solutions	Ambiant	Human	2	39	2	PNA_Human_2_39_2	-3.41	9.98	98.84
parenteral_nutrition_solutions	Ambiant	Human	2	39	3	PNA_Human_2_39_3	-3.41	9.98	98.84
parenteral_nutrition_solutions	Ambiant	Human	3	39	1	PNA_Human_3_39_1	-3.41	9.98	98.84
parenteral_nutrition_solutions	Ambiant	Human	3	39	2	PNA_Human_3_39_2	-3.41	9.98	98.84
parenteral_nutrition_solutions	Ambiant	Human	3	39	3	PNA_Human_3_39_3	-3.41	9.98	98.84
parenteral_nutrition_solutions	Refrigerated	Spectrophotometer	0	46	1	PNR_Spectrophotometer_46_1	-0.24	0.74	99.89
parenteral_nutrition_solutions	Refrigerated	Spectrophotometer	0	46	2	PNR_Spectrophotometer_46_2	-0.26	0.83	99.81
parenteral_nutrition_solutions	Refrigerated	Spectrophotometer	0	46	3	PNR_Spectrophotometer_46_3	-0.24	0.77	99.84
parenteral_nutrition_solutions	Ambiant	Spectrophotometer	0	46	1	PNA_Spectrophotometer_46_1	-2.01	6.58	99.03
parenteral_nutrition_solutions	Ambiant	Spectrophotometer	0	46	2	PNA_Spectrophotometer_46_2	-1.91	6.92	99.2
parenteral_nutrition_solutions	Ambiant	Spectrophotometer	0	46	3	PNA_Spectrophotometer_46_3	-2.06	6.26	99.05
parenteral_nutrition_solutions	Refrigerated	Human	1	46	1	PNR_Human_1_46_1	-0.45	1.1	99.83
parenteral_nutrition_solutions	Refrigerated	Human	1	46	2	PNR_Human_1_46_2	-0.85	2.15	99.77
parenteral_nutrition_solutions	Refrigerated	Human	1	46	3	PNR_Human_1_46_3	-0.45	1.1	99.83
parenteral_nutrition_solutions	Refrigerated	Human	2	46	1	PNR_Human_2_46_1	-0.85	2.15	99.77
parenteral_nutrition_solutions	Refrigerated	Human	2	46	2	PNR_Human_2_46_2	-0.85	2.15	99.77
parenteral_nutrition_solutions	Refrigerated	Human	2	46	3	PNR_Human_2_46_3	-0.85	2.15	99.77
parenteral_nutrition_solutions	Refrigerated	Human	3	46	1	PNR_Human_3_46_1	-0.45	1.1	99.83
parenteral_nutrition_solutions	Refrigerated	Human	3	46	2	PNR_Human_3_46_2	-0.85	2.15	99.77
parenteral_nutrition_solutions	Refrigerated	Human	3	46	3	PNR_Human_3_46_3	-0.85	2.15	99.77
parenteral_nutrition_solutions	Ambiant	Human	1	46	1	PNA_Human_1_46_1	-3.41	9.98	98.84
parenteral_nutrition_solutions	Ambiant	Human	1	46	2	PNA_Human_1_46_2	-3.41	9.98	98.84
parenteral_nutrition_solutions	Ambiant	Human	1	46	3	PNA_Human_1_46_3	-3.41	9.98	98.84
parenteral_nutrition_solutions	Ambiant	Human	2	46	1	PNA_Human_2_46_1	-3.41	9.98	98.84
parenteral_nutrition_solutions	Ambiant	Human	2	46	2	PNA_Human_2_46_2	-3.41	9.98	98.84
parenteral_nutrition_solutions	Ambiant	Human	2	46	3	PNA_Human_2_46_3	-3.41	9.98	98.84
parenteral_nutrition_solutions	Ambiant	Human	3	46	1	PNA_Human_3_46_1	-3.41	9.98	98.84
parenteral_nutrition_solutions	Ambiant	Human	3	46	2	PNA_Human_3_46_2	-3.41	9.98	98.84
parenteral_nutrition_solutions	Ambiant	Human	3	46	3	PNA_Human_3_46_3	-3.41	9.98	98.84
parenteral_nutrition_solutions

## Sheet: deltaE
Nom	Condition_1	Condition_2	Observateur	Temps_(jours)	N_manipulation	ID_manipulation	ΔE
Paracetamol_ampoule	lumiere	Spectrometre	0	7	0	PAL_Spectrometre_7_0	0.0348556
Paracetamol_ampoule	lumiere	Spectrometre	0	14	0	PAL_Spectrometre_14_0	0.277033
Paracetamol_ampoule	lumiere	Spectrometre	0	21	0	PAL_Spectrometre_21_0	0.639611
Paracetamol_ampoule	lumiere	Spectrometre	0	28	0	PAL_Spectrometre_28_0	1.3817
Paracetamol_ampoule	lumiere	Spectrometre	0	39	0	PAL_Spectrometre_39_0	2.65374
Paracetamol_ampoule	lumiere	Spectrometre	0	46	0	PAL_Spectrometre_46_0	3.55808
Paracetamol_ampoule	Obscurite	Spectrometre	0	7	0	PAO_Spectrometre_0_7_0	0.0271889
Paracetamol_ampoule	Obscurite	Spectrometre	0	14	0	PAO_Spectrometre_0_14_0	0.0598778
Paracetamol_ampoule	Obscurite	Spectrometre	0	21	0	PAO_Spectrometre_0_21_0	0.0484111
Paracetamol_ampoule	Obscurite	Spectrometre	0	28	0	PAO_Spectrometre_0_28_0	0.114278
Paracetamol_ampoule	Obscurite	Spectrometre	0	39	0	PAO_Spectrometre_0_39_0	0.0724778
Paracetamol_ampoule	Obscurite	Spectrometre	0	46	0	PAO_Spectrometre_0_46_0	0.162878
Poche_nutrition	Frigo	Spectrometre	0	7	0	PNF_Spectrometre_7_0	0.409761
Poche_nutrition	Frigo	Spectrometre	0	14	0	PNF_Spectrometre_14_0	0.135294
Poche_nutrition	Frigo	Spectrometre	0	21	0	PNF_Spectrometre_21_0	0.430339
Poche_nutrition	Frigo	Spectrometre	0	28	0	PNF_Spectrometre_28_0	0.482028
Poche_nutrition	Frigo	Spectrometre	0	40	0	PNF_Spectrometre_40_0	1.39827
Poche_nutrition	Frigo	Spectrometre	0	47	0	PNF_Spectrometre_47_0	2.02367
Poche_nutrition	Ambiant	Spectrometre	0	7	0	PNA_Spectrometre_7_0	2.83167
Poche_nutrition	Ambiant	Spectrometre	0	14	0	PNA_Spectrometre_14_0	8.86812
Poche_nutrition	Ambiant	Spectrometre	0	21	0	PNA_Spectrometre_21_0	22.3526
Poche_nutrition	Ambiant	Spectrometre	0	28	0	PNA_Spectrometre_28_0	32.7334
Poche_nutrition	Ambiant	Spectrometre	0	40	0	PNA_Spectrometre_40_0	66.8167
Poche_nutrition	Ambiant	Spectrometre	0	47	0	PNA_Spectrometre_47_0	86.9288
